# Supplementary material for: Pistachio genomes provide insights into nut tree domestication and ZW sex chromosome evolution
Source: Plant Commun. 2022 Nov 26;4(3):100497. doi: 10.1016/j.xplc.2022.100497 (PMC10203267; doi:10.1016/j.xplc.2022.100497)
Supplement: Document S1. Supplemental Tables 1–26 [file mmc1.xlsx]

## Sheet: INFO
Title: The Pistachio Genomes Provide Insights into Nut Tree Domestication and ZW Sex Chromosome Evolution
Salih Kafkas1,20*, Xiaokai Ma2,3,20, Xingtan Zhang2, Hayat Topçu1, Rafael Navajas-Pérez4, Ching Man Wai5, Haibao Tang2, Xuming Xu2,6, Mortaza Khodaeiaminjan1, Murat Güney1, Aibibula Paizila1, Harun Karcı1, Xiaodan Zhang5, Jing Lin2, Han Lin2, Roberto de la Herrán4, Carmelo Ruiz Rejón4, Jerson Alexander García-Zea4, Francisca Robles4, Coral del Val Muñoz7,8, Agnes Hotz-Wagenblatt9, Xiangjia Jack M…
Addresses:
1Department of Horticulture, Faculty of Agriculture, University of Çukurova, 01330, Adana, Turkey
2Center for Genomics and Biotechnology, Haixia Institute of Science and Technology, School of Future Technology, Fujian Agriculture and Forestry University, Fuzhou, China
3Key Laboratory of Orchid Conservation and Utilization of National Forestry and Grassland Administration, Fujian Agriculture and Forestry University, Fuzhou, China
4Departamento de Genética, Facultad de Ciencias, Campus de Fuentenueva s/n, 18071, Granada, Spain
5Department of Plant Biology, University of Illinois at Urbana-Champaign, Urbana, IL 61801, USA
6Key Laboratory of the Ministry of Education for Coastal and Wetland Ecosystems, College of the Environment and Ecology, Xiamen University, Xiamen 361102, China
7Department of Computer Science, University of Granada, Granada, Spain
8Andalusian Research Institute in Data Science and Computational Intelligence (DaSCI Institute), 18014, Granada, Spain
9German Cancer Research Center, Omics IT and Data Management Core Facility, Heidelberg, Germany
10Department of Biological Sciences, Youngstown State University, Youngstown, OH 44555, USA
11Department of Field Crops, Faculty of Agriculture, University of Çukurova, 01330, Adana, Turkey
12Pistachio Research Institute, 27060, Şahinbey, Gaziantep, Turkey
13Diversity Arrays Technology, University of Canberra, Canberra, Australia
14Genome Center, University of California Davis, 451 Health Sciences Drive, Davis, CA 95616, USA
20These authors contributed equally.
*Corresponding authors

## Sheet: Table S1
Table S1. Quality assessment of various pistachio assemblies in P. vera cv. Siirt (female).
	Illumina-based draft	Scaffold assembly	Reference based assembly
No. of Sequences	495729	1787	50
Total length	666.7 Mb	614.1 Mb	596.0 Mb
Maximum length	2064946	12212821	57779128
Contig N50	28.3 Kb	679.5 Kb	-
Scaffold N50	208.7 Kb	1.51 Mb	38.7 Mb

## Sheet: Table S2
Table S2. Quality assessment of various assemblies in P. vera cv. Bagyolu (male).
	PacBio assembly	Hi-C assembly
No. of sequences	9536	28
Total length (Mb)	622.4	623.4
Maximum length	942949	62820281
Contig N50 (Kb)	92.1	-
Scaffold N50 (Mb)	-	39.8

## Sheet: Table S3
Table S3. The number of mapped SNP markers in six individuals and consensus genetic linkage maps.
LG	Population 1		Population 3		Population 3		Consensus map
	Siirt x Bagyolu		Siirt x Pa-18		Ohadi x Pa-18
	Female	Male	Female	Male	Female	Male
1	70	557	209	351	278	353	1244
2	42	392	103	166	107	161	711
3	66	440	218	204	133	203	943
4	30	376	135	217	164	226	814
5	41	351	112	218	104	213	720
6	41	337	147	186	77	182	705
7	54	339	126	240	79	215	720
8	37	380	124	188	109	220	752
9	50	277	156	125	105	138	625
10	49	364	149	192	159	187	785
11	24	311	87	164	61	149	594
12	43	298	143	172	221	203	789
13	54	278	160	246	81	286	768
14	52	241	91	153	97	166	520
15	45	171	140	160	87	170	532
Total	698	5112	2100	2982	1862	3072	11222
Average	46.5	340.8	140	198.8	124.1	204.8	748.1

## Sheet: Table S4
Table S4. Completeness of the genomes of cvs. Siirt and Bagyolu based on CEGMA.
	Fully mapped CEGs		Fully+partially mapped CEGs
	Siirt	Bagyolu	Siirt	Bagyolu
Number of CEGs present in the assembly	228	228	248	241
Completeness of the genome (%)	91.94	91.94	97.18	97.18
Average number of orthologs per CEG	1.75	1.95	1.97	2.23
CEGs with more than one ortholog (%)	41.23	54.39	49.79	63.49

## Sheet: Table S5
Table S5. BUSCO analysis of genome assemblies and annotation of the genome of cvs Siirt and Bagyolu.
	Number		Percentage (%)
Assembly	Siirt	Bagyolu	Siirt	Bagyolu
Complete BUSCOs (C)	1253	1274	91.1	92.7
Complete and single-copy BUSCOs (S)	1184	1045	86.1	76
Complete and duplicated BUSCOs (D)	69	229	5.2	16.7
Fragmented BUSCOs (F)	18	51	1.3	3.7
Missing BUSCOs (M)	104	50	7.6	3.6
Total BUSCO groups searched	1375	1375	100	100
	Number		Percentage (%)
Annotation	Siirt	Bagyolu	Siirt	Bagyolu
Complete BUSCOs (C)	1291	1272	93.9	92.5
Complete and single-copy BUSCOs (S)	1121	1006	81.5	73.2
Complete and duplicated BUSCOs (D)	170	266	12.4	19.3
Fragmented BUSCOs (F)	40	46	2.9	3.3
Missing BUSCOs (M)	44	57	3.2	4.2
Total BUSCO groups searched	1375	1375	100	100

## Sheet: Table S6
Table S6. Annotation results in the genomes of cvs. Siirt and Bagyolu.
Chromosome	Length (Mb)		Number of Genes
	Siirt	Bagyolu	Siirt	Bagyolu
chr1	35	41.4	3003	3594
chr2	28.9	35.1	1795	2028
chr3	49.5	55.9	2804	2820
chr4	31.1	37.6	1732	1888
chr5	29.7	37.5	1665	1726
chr6	34.3	39.8	1876	2169
chr7	38.8	39.8	1842	1941
chr8	27	32.8	1708	1997
chr9	30.1	32.6	1445	1620
chr10	31.8	37.4	1911	2123
chr11	53.4	50.1	1575	1653
chr12	39.4	38.1	1504	1410
chr13	41.4	45	2093	1935
chr14	55.6	62.8	1471	1509
chr15	35.6	37.3	1665	1583
unplaced	52.3	0.9	1606	0
Total	614.1	623.4	29695	29996

## Sheet: Table S7A
Table S7A. Number of tRNA types per chromosome in the cv. Siirt pistachio genome
tRNA type	Chr1	Chr2	Chr3	Chr4	Chr5	Chr6	Chr7	Chr8	Chr9	Chr10	Chr11	Chr12	Chr13	Chr14	Chr15	Total
tRNA	1			1	1	2			1	2	1	1		1		11
tRNA_Ala	5	3	3	3	1	7	3		2	2	1		7		1	38
tRNA_Arg	1	1	4	2	5	3		7	5	3	2			1	3	40
tRNA_Asn	6		2	4	5	5	1		1				3		4	33
tRNA_Asp	2	2	1			2	1	3		3	3	3	2	2	4	29
tRNA_Cys	2	1	4	1					2	1	1					13
tRNA_Gln	6	1	1		1	1	1			2	1		1	2		18
tRNA_Glu	7	1	1	3	6	4	1		1	2	1	6	3	3		40
tRNA_Gly	5	4			4	3	4	4	1	1	4	2	3		4	40
tRNA_His		2	1		3		2		1	4	2	2			1	19
tRNA_Ile	1	3	2	1	4	3			2	1	2		2	2	2	25
tRNA_Leu	5	8	7	2	1	1	2	2	4	5	2	2	2	1		47
tRNA_Lys	8		4	2		1	1		5	1	3		2	2	1	30
tRNA_Met	3	2	1	2	7		2		2	7				1	1	32
tRNA_Phe	2	2	8	1				1		2	1	1		1	1	21
tRNA_Pro	2		5	2	2		2	1	1	2			10	1		29
tRNA_SeC				1							1					2
tRNA_Ser	5	7	4	3	1	2	2	4	3	1	4	1	1		6	47
tRNA_Thr	1	3	4	4		2	1				1	1	4	1		24
tRNA_Trp	1		3		2					2	1	2		2		14
tRNA_Tyr	1		1		1	1	1		2	1	1			2	2	14
tRNA_Undet		1				1				2						4
tRNA_Val	6	2	5	2	1	2		1	1		4	1	1	2		30
Total	70	43	61	34	45	40	24	23	34	44	36	22	41	24	30	600

## Sheet: Table S7B
Table S7B. Number of tRNA types per chromosome in cv. Bagyolu pistachio genome.
tRNA type	Chr1	Chr2	Chr3	Chr4	Chr5	Chr6	Chr7	Chr8	Chr9	Chr10	Chr11	Chr12	Chr13	Chr14	Chr15	Total
tRNA	1		3	3	2	4		2	4	2		2	2	1	3	29
tRNA_Ala	5	4	3	3	1	9	1		1	2	1	1	11			42
tRNA_Arg	2		7	2	7	6		9	4	4	2			3	2	48
tRNA_Asn	8		3	5	5	7	1		1				4	1	3	38
tRNA_Asp	2	3	1			7	1	3	2	5	2	1	2	5	6	40
tRNA_Cys	3	1	7	2		1	2		1		2		1			20
tRNA_Gln	8		1		1	6				4	3		2	1		26
tRNA_Glu	8	1	2	3	5	8			2	3	1	7	4	3	2	49
tRNA_Gly	7	3			7	12	7	5	3	2	3	2	2		4	57
tRNA_His		1	2		4	1	2	1	1	9	3	1			1	26
tRNA_Ile	1	4	1	2	6	4			2	1	1		2	3	4	31
tRNA_Leu	5	10	12	2	1	5	3	5	5	3	3	4	1	2		61
tRNA_Lys	10		5	2		4			6	1	6		1	2	1	38
tRNA_Met	7	2	4	2	1	8	6		1	10	2		1	2	1	47
tRNA_Phe	1	3	7	1		1	1	1		2	1	2			1	21
tRNA_Pro	2	1	4	4	2	3	5	1	3	1			13	3		42
tRNA_SeC				2							2					4
tRNA_Ser	6	10	5	5	2	7	4	6	6	2	4	2	1		5	65
tRNA_Thr	1	4	5	1		4	1		1		2	2	3	2		26
tRNA_Trp	1		5		1	3				2	1	2		2		17
tRNA_Tyr	2		1	1	2	3	2	1	4	3	1		1	1		22
tRNA_Undet	1	1			2	2	1			1	1			1		10
tRNA_Val	5	2	8	2	1	6		1	3		6	1	1	2		38
Total	86	50	86	42	50	111	37	35	50	57	47	27	52	34	33	797

## Sheet: Table S7C
Table S7C. Total number of tRNAs in cvs. Siirt and Bagyolu genomes.
Types	Siirt	Bagyolu
tRNA	11	29
tRNA_Ala	38	42
tRNA_Arg	40	48
tRNA_Asn	33	38
tRNA_Asp	29	40
tRNA_Cys	13	20
tRNA_Gln	18	26
tRNA_Glu	40	49
tRNA_Gly	40	57
tRNA_His	19	26
tRNA_Ile	25	31
tRNA_Leu	47	61
tRNA_Lys	30	38
tRNA_Met	32	47
tRNA_Phe	21	21
tRNA_Pro	29	42
tRNA_SeC	2	4
tRNA_Ser	47	65
tRNA_Thr	24	26
tRNA_Trp	14	17
tRNA_Tyr	14	22
tRNA_Undet	4	10
tRNA_Val	30	38
Total	600	797

[truncated: 39 more sheets: Table S7D, Table S7E, Table S7F, Table S7G, Table S7H, Table S7I, Table S8A, Table S8B, Table S8C, Table S8D, Table S9A, Table S9B, Table S9C, Table S9D, Table S10, Table S11A, Table S11B, Table S12, Table S13A, Table S13B …]
